# Supplementary material for: Hyperinflammatory Immune Response in COVID-19: Host Genetic Factors in Pyrin Inflammasome and Immunity to Virus in a Spanish Population from Majorca Island
Source: Biomedicines. 2023 Sep 16;11(9):2548. doi: 10.3390/biomedicines11092548 (PMC10525993; doi:10.3390/biomedicines11092548)
Supplement: Supplementary file 1 [file biomedicines-11-02548-s001.zip]

Archive with 1 entries (1 files):
- biomedicines-2544670-supplementary.pdf
